# Supplementary material for: Increased Clinical Signs and Mortality in IFNAR(−/−) Mice Immunised with the Bluetongue Virus Outer-Capsid Proteins VP2 or VP5, after Challenge with an Attenuated Heterologous Serotype
Source: Pathogens. 2023 Apr 15;12(4):602. doi: 10.3390/pathogens12040602 (PMC10141489; doi:10.3390/pathogens12040602)
Supplement: Supplementary file 1 [file pathogens-12-00602-s001.zip]

Archive with 1 entries (1 files):
- pathogens-2273720-supplementary.pdf
